# Supplementary material for: Effect of Antimicrobial Use in Conventional Versus Natural Cattle Feedlots on the Microbiome and Resistome
Source: Microorganisms. 2023 Dec 14;11(12):2982. doi: 10.3390/microorganisms11122982 (PMC10745953; doi:10.3390/microorganisms11122982)
Supplement: Supplementary file 1 [file microorganisms-11-02982-s001.zip]

Archive with 1 entries (1 files):
- microorganisms-2732065-supplementary.pdf
